# Supplementary material for: CD8+ T-cell cross-competition is governed by peptide–MHC class I stability
Source: Eur J Immunol. 2011 Nov 28;42(1):256–63. doi: 10.1002/eji.201142010 (PMC3744744; doi:10.1002/eji.201142010)
Supplement: Supplementary file 1 [file eji0042-0256-sd1.zip]

Archive with 2 entries (2 files):
- Pages from 201142010_a.pdf
- Support_Fig_1.tif
